# Supplementary material for: Three Weeks of Pulmonary Rehabilitation Do Not Influence Oscillometry Parameters in Postoperative Lung Cancer Patients
Source: Medicina (Kaunas). 2022 Oct 28;58(11):1551. doi: 10.3390/medicina58111551 (PMC9696075; doi:10.3390/medicina58111551)
Supplement: Supplementary file 1 [file medicina-58-01551-s001.zip]

Archive with 1 entries (1 files):
- medicina-1936935-supplementary.pdf
